# Supplementary material for: Microglia Influence Neurofilament Deposition in ALS iPSC-Derived Motor Neurons
Source: Genes (Basel). 2022 Jan 27;13(2):241. doi: 10.3390/genes13020241 (PMC8871895; doi:10.3390/genes13020241)
Supplement: Supplementary file 1 [file genes-13-00241-s001.zip]

Archive with 1 entries (1 files):
- genes-1558214-supplementary.pdf
